# Supplementary material for: MALDI-IMS combined with shotgun proteomics identify and localize new factors in male infertility
Source: Life Sci Alliance. 2021 Jan 6;4(3):e202000672. doi: 10.26508/lsa.202000672 (PMC7812314; doi:10.26508/lsa.202000672)
Supplement: Supplementary file 2 [file LSA-2020-00672TableS2.xlsx]

## Sheet: Sheet1
ID	Description	GeneRatio	BgRatio	pvalue	p.adjust	qvalue	geneID	Count
R-MMU-193048	Androgen biosynthesis	2/9	8/7853	3.25781e-05	0.00084703	0.000411512	Cyp17a1/Hsd17b3	2
R-MMU-196071	Metabolism of steroid hormones	2/9	35/7853	0.000681254	0.00885631	0.00430266	Cyp17a1/Hsd17b3	2
R-MMU-163125	Post-translational modification: synthesis of GPI-anchored proteins	2/9	77/7853	0.00326745	0.0283179	0.0137577	Lypd4/Cd109	2
R-MMU-194002	Glucocorticoid biosynthesis	1/9	5/7853	0.00571863	0.0299716	0.0145611	Cyp17a1	1
R-MMU-6798163	Choline catabolism	1/9	6/7853	0.00685886	0.0299716	0.0145611	Bhmt	1
R-MMU-8957322	Metabolism of steroids	2/9	113/7853	0.00691653	0.0299716	0.0145611	Cyp17a1/Hsd17b3	2
R-MMU-70635	Urea cycle	1/9	9/7853	0.0102726	0.0381553	0.018537	Ass1	1
