# Supplementary material for: MALDI-IMS combined with shotgun proteomics identify and localize new factors in male infertility
Source: Life Sci Alliance. 2021 Jan 6;4(3):e202000672. doi: 10.26508/lsa.202000672 (PMC7812314; doi:10.26508/lsa.202000672)
Supplement: Supplementary file 3 [file LSA-2020-00672TableS3.xlsx]

## Sheet: Sheet1
ID	Description	GeneRatio	BgRatio	pvalue	p.adjust	qvalue	geneID	Count
R-MMU-1474244	Extracellular matrix organization	23/75	251/7853	4.02134e-17	8.7263e-15	5.16424e-15	Plg/Vtn/Capn1/Nid2/Itga1/Lamb2/Capn2/Nid1/Lum/Col6a1/Lama1/Serpinh1/Ctsd/Hspg2/Col6a2/Col12a1/Dcn/Ctsb/Col1a1/Col1a2/Bgn/Fn1/Ctss	23
R-MMU-1474228	Degradation of the extracellular matrix	15/75	118/7853	1.94729e-13	2.1128e-11	1.25036e-11	Plg/Capn1/Capn2/Nid1/Col6a1/Ctsd/Hspg2/Col6a2/Col12a1/Dcn/Ctsb/Col1a1/Col1a2/Fn1/Ctss	15
R-MMU-3000178	ECM proteoglycans	9/75	42/7853	1.3984e-10	1.01151e-08	5.98612e-09	Vtn/Col6a1/Hspg2/Col6a2/Dcn/Col1a1/Col1a2/Bgn/Fn1	9
R-MMU-216083	Integrin cell surface interactions	9/75	66/7853	9.66962e-09	5.24577e-07	3.10446e-07	Vtn/Itga1/Lum/Col6a1/Hspg2/Col6a2/Col1a1/Col1a2/Fn1	9
R-MMU-6798695	Neutrophil degranulation	18/75	447/7853	1.30761e-07	5.67501e-06	3.35848e-06	Cotl1/Capn1/Fcer1g/Fgl2/Npc2/Fabp5/Fcgr2b/Psap/Mvp/Fth1/Ctsd/Ctsb/Gusb/Ctsa/Hexb/Ctsz/Anpep/Ctss	18
R-MMU-1442490	Collagen degradation	7/75	45/7853	1.85065e-07	6.69317e-06	3.96103e-06	Col6a1/Ctsd/Col6a2/Col12a1/Ctsb/Col1a1/Col1a2	7
R-MMU-1474290	Collagen formation	8/75	75/7853	4.77766e-07	1.40316e-05	8.30394e-06	Col6a1/Serpinh1/Col6a2/Col12a1/Ctsb/Col1a1/Col1a2/Ctss	8
R-MMU-2022090	Assembly of collagen fibrils and other multimeric structures	7/75	52/7853	5.17295e-07	1.40316e-05	8.30394e-06	Col6a1/Col6a2/Col12a1/Ctsb/Col1a1/Col1a2/Ctss	7
R-MMU-2022857	Keratan sulfate degradation	4/75	10/7853	1.54327e-06	3.72099e-05	2.20209e-05	Lum/Ogn/Prelp/Hexb	4
R-MMU-3000157	Laminin interactions	5/75	24/7853	2.56159e-06	5.55864e-05	3.28962e-05	Nid2/Lamb2/Nid1/Lama1/Hspg2	5
R-MMU-8874081	MET activates PTK2 signaling	5/75	25/7853	3.17823e-06	6.26979e-05	3.71047e-05	Lamb2/Lama1/Col1a1/Col1a2/Fn1	5
R-MMU-1630316	Glycosaminoglycan metabolism	8/75	104/7853	5.84659e-06	0.000105726	6.25688e-05	Lum/Ogn/Hspg2/Dcn/Gusb/Prelp/Bgn/Hexb	8
R-MMU-1650814	Collagen biosynthesis and modifying enzymes	6/75	53/7853	9.96784e-06	0.000166386	9.84678e-05	Col6a1/Serpinh1/Col6a2/Col12a1/Col1a1/Col1a2	6
R-MMU-8875878	MET promotes cell motility	5/75	34/7853	1.55671e-05	0.000225203	0.000133276	Lamb2/Lama1/Col1a1/Col1a2/Fn1	5
R-MMU-8948216	Collagen chain trimerization	5/75	34/7853	1.55671e-05	0.000225203	0.000133276	Col6a1/Col6a2/Col12a1/Col1a1/Col1a2	5
R-MMU-3000171	Non-integrin membrane-ECM interactions	5/75	36/7853	2.07795e-05	0.000281822	0.000166783	Vtn/Hspg2/Col1a1/Col1a2/Fn1	5
R-MMU-1660662	Glycosphingolipid metabolism	5/75	38/7853	2.72583e-05	0.000347944	0.000205914	Esyt1/Hexa/Psap/Ctsa/Hexb	5
R-MMU-8957275	Post-translational protein phosphorylation	7/75	99/7853	4.02647e-05	0.000485413	0.000287268	Itih2/Cp/Lamb2/Apoe/C4b/Serpind1/Fn1	7
R-MMU-381426	Regulation of Insulin-like Growth Factor (IGF) transport and uptake by Insulin-like Growth Factor Binding Proteins (IGFBPs)	7/75	104/7853	5.53143e-05	0.000631748	0.00037387	Itih2/Cp/Lamb2/Apoe/C4b/Serpind1/Fn1	7
R-MMU-1638074	Keratan sulfate/keratin metabolism	4/75	23/7853	5.9225e-05	0.000642591	0.000380287	Lum/Ogn/Prelp/Hexb	4
R-MMU-2024101	CS/DS degradation	3/75	10/7853	9.56961e-05	0.000943912	0.000558609	Dcn/Bgn/Hexb	3
R-MMU-75892	Platelet Adhesion to exposed collagen	3/75	10/7853	9.56961e-05	0.000943912	0.000558609	Fcer1g/Col1a1/Col1a2	3
R-MMU-8964043	Plasma lipoprotein clearance	4/75	28/7853	0.00013208	0.00124615	0.000737471	Apoe/Npc2/Apoc1/Lipa	4
R-MMU-1679131	Trafficking and processing of endosomal TLR	3/75	12/7853	0.000173044	0.00156461	0.000925937	Lgmn/Ctsb/Ctss	3
R-MMU-174824	Plasma lipoprotein assembly, remodeling, and clearance	5/75	57/7853	0.000197466	0.00171401	0.00101435	Plg/Apoe/Npc2/Apoc1/Lipa	5
R-MMU-76009	Platelet Aggregation (Plug Formation)	4/75	34/7853	0.000286473	0.00239095	0.00141497	F2/Col1a1/Col1a2/Fn1	4
R-MMU-977606	Regulation of Complement cascade	4/75	35/7853	0.000321112	0.00258079	0.00152731	Vtn/F2/Cpn2/C4b	4
R-MMU-6806834	Signaling by MET	5/75	69/7853	0.000484919	0.00375812	0.00222406	Lamb2/Lama1/Col1a1/Col1a2/Fn1	5
R-MMU-1793185	Chondroitin sulfate/dermatan sulfate metabolism	4/75	44/7853	0.000780224	0.0055907	0.00330859	Hspg2/Dcn/Bgn/Hexb	4
R-MMU-71387	Metabolism of carbohydrates	8/75	209/7853	0.000803411	0.0055907	0.00330859	Lum/Ogn/Hspg2/Dcn/Gusb/Prelp/Bgn/Hexb	8
R-MMU-2022854	Keratan sulfate biosynthesis	3/75	20/7853	0.000848723	0.0055907	0.00330859	Lum/Ogn/Prelp	3
R-MMU-1638091	Heparan sulfate/heparin (HS-GAG) metabolism	4/75	45/7853	0.000850198	0.0055907	0.00330859	Hspg2/Dcn/Gusb/Bgn	4
R-MMU-166658	Complement cascade	4/75	45/7853	0.000850198	0.0055907	0.00330859	Vtn/F2/Cpn2/C4b	4
R-MMU-428157	Sphingolipid metabolism	5/75	80/7853	0.000956201	0.00610281	0.00361166	Esyt1/Hexa/Psap/Ctsa/Hexb	5
R-MMU-211945	Phase I - Functionalization of compounds	5/75	86/7853	0.00132515	0.00821593	0.00486221	Fdx1/Fmo2/Adh1/Cyp11a1/Maoa	5
R-MMU-76002	Platelet activation, signaling and aggregation	8/75	228/7853	0.00141032	0.00850108	0.00503096	Plg/Fcer1g/F2/Itih4/Psap/Col1a1/Col1a2/Fn1	8
R-MMU-1971475	A tetrasaccharide linker sequence is required for GAG synthesis	3/75	25/7853	0.00165465	0.00970428	0.00574301	Hspg2/Dcn/Bgn	3
R-MMU-2132295	MHC class II antigen presentation	5/75	98/7853	0.00236501	0.0135055	0.00799256	Lgmn/Ctsd/Ctsb/Ctsa/Ctss	5
R-MMU-202733	Cell surface interactions at the vascular wall	5/75	105/7853	0.00319366	0.0177699	0.0105162	Fcer1g/F2/Col1a1/Col1a2/Fn1	5
R-MMU-2022923	Dermatan sulfate biosynthesis	2/75	10/7853	0.00385423	0.0209092	0.0123741	Dcn/Bgn	2
R-MMU-114604	GPVI-mediated activation cascade	3/75	34/7853	0.00404809	0.0214253	0.0126795	Fcer1g/Col1a1/Col1a2	3
R-MMU-196071	Metabolism of steroid hormones	3/75	35/7853	0.00439749	0.0227204	0.013446	Fdx1/Hsd17b11/Cyp11a1	3
R-MMU-163560	Triglyceride catabolism	2/75	11/7853	0.00468169	0.0230892	0.0136643	Fabp5/Fabp4	2
R-MMU-430116	GP1b-IX-V activation signalling	2/75	11/7853	0.00468169	0.0230892	0.0136643	Col1a1/Col1a2	2
R-MMU-211859	Biological oxidations	6/75	166/7853	0.00492613	0.0237549	0.0140582	Fdx1/Fmo2/Adh1/Cyp11a1/Maoa/Ggt5	6
R-MMU-196108	Pregnenolone biosynthesis	2/75	12/7853	0.00558342	0.0257788	0.0152559	Fdx1/Cyp11a1	2
R-MMU-2214320	Anchoring fibril formation	2/75	12/7853	0.00558342	0.0257788	0.0152559	Col1a1/Col1a2	2
R-MMU-2243919	Crosslinking of collagen fibrils	2/75	13/7853	0.00655796	0.0296475	0.0175454	Col1a1/Col1a2	2
R-MMU-975634	Retinoid metabolism and transport	3/75	41/7853	0.00687543	0.0304483	0.0180194	Lrp1/Apoe/Hspg2	3
R-MMU-140342	Apoptosis induced DNA fragmentation	2/75	14/7853	0.00760389	0.0330009	0.01953	Hist1h1e/Hist1h1b	2
R-MMU-2022377	Metabolism of Angiotensinogen to Angiotensins	2/75	15/7853	0.00871979	0.0371018	0.0219569	Ctsd/Ctsz	2
R-MMU-6806667	Metabolism of fat-soluble vitamins	3/75	45/7853	0.00890663	0.037168	0.0219961	Lrp1/Apoe/Hspg2	3
R-MMU-380612	Metabolism of serotonin	1/75	1/7853	0.00955049	0.0382238	0.0226209	Maoa	1
R-MMU-2559584	Formation of Senescence-Associated Heterochromatin Foci (SAHF)	2/75	16/7853	0.00990425	0.0382238	0.0226209	Hist1h1e/Hist1h1b	2
R-MMU-3000170	Syndecan interactions	2/75	16/7853	0.00990425	0.0382238	0.0226209	Vtn/Fn1	2
R-MMU-8964038	LDL clearance	2/75	16/7853	0.00990425	0.0382238	0.0226209	Npc2/Lipa	2
R-MMU-186797	Signaling by PDGF	3/75	47/7853	0.0100404	0.0382238	0.0226209	Plg/Col6a1/Col6a2	3
R-MMU-2022870	Chondroitin sulfate biosynthesis	2/75	17/7853	0.0111559	0.0396858	0.0234861	Dcn/Bgn	2
R-MMU-2024096	HS-GAG degradation	2/75	17/7853	0.0111559	0.0396858	0.0234861	Hspg2/Gusb	2
R-MMU-419037	NCAM1 interactions	2/75	17/7853	0.0111559	0.0396858	0.0234861	Col6a1/Col6a2	2
R-MMU-74259	Purine catabolism	2/75	17/7853	0.0111559	0.0396858	0.0234861	Gda/Xdh	2
R-MMU-75153	Apoptotic execution phase	3/75	50/7853	0.0118919	0.0416215	0.0246317	Vim/Hist1h1e/Hist1h1b	3
R-MMU-8963898	Plasma lipoprotein assembly	2/75	18/7853	0.0124734	0.042964	0.0254262	Apoe/Apoc1	2
R-MMU-140837	Intrinsic Pathway of Fibrin Clot Formation	2/75	19/7853	0.0138554	0.0469785	0.027802	F2/Serpind1	2
