# Supplementary material for: MALDI-IMS combined with shotgun proteomics identify and localize new factors in male infertility
Source: Life Sci Alliance. 2021 Jan 6;4(3):e202000672. doi: 10.26508/lsa.202000672 (PMC7812314; doi:10.26508/lsa.202000672)
Supplement: Supplementary file 4 [file LSA-2020-00672TableS4.xlsx]

## Sheet: Sheet1
ID	Description	GeneRatio	BgRatio	pvalue	p.adjust	qvalue	geneID	Count
R-MMU-6799198	Complex I biogenesis	11/297	54/7853	4.21248e-06	0.00221187	0.00205184	Ndufa1/ND3/ND4/ND5/Ndufs5/Ndufb4/Ndufb4c/Ndufb4b/Ndufab1/Ndufb7/Ndufa8	11
R-MMU-72203	Processing of Capped Intron-Containing Pre-mRNA	23/297	215/7853	5.85964e-06	0.00221187	0.00205184	Nup43/Polr2i/Snrpe/Polr2g/Polr2l/Zc3h11a/Thoc7/Poldip3/Smndc1/Cpsf4/Prpf31/Nup88/Ppwd1/Thoc1/Nup85/Thoc3/Pqbp1/Rbm5/Fyttd1/Lsm7/Ppil3/Wtap/Cpsf3	23
R-MMU-611105	Respiratory electron transport	11/297	58/7853	8.75412e-06	0.00221187	0.00205184	Ndufa1/ND3/ND4/ND5/Ndufs5/Ndufb4/Ndufb4c/Ndufb4b/Ndufab1/Ndufb7/Ndufa8	11
R-MMU-163200	Respiratory electron transport, ATP synthesis by chemiosmotic coupling, and heat production by uncoupling proteins.	12/297	80/7853	4.11597e-05	0.00779976	0.00723544	Ndufa1/ND3/ND4/ND5/Atp5j2/Ndufs5/Ndufb4/Ndufb4c/Ndufb4b/Ndufab1/Ndufb7/Ndufa8	12
R-MMU-72202	Transport of Mature Transcript to Cytoplasm	11/297	71/7853	6.35153e-05	0.00962891	0.00893225	Nup43/Zc3h11a/Thoc7/Poldip3/Cpsf4/Nup88/Thoc1/Nup85/Thoc3/Fyttd1/Cpsf3	11
R-MMU-3700989	Transcriptional Regulation by TP53	21/297	222/7853	9.41949e-05	0.0119	0.011039	Daxx/Gtf2h4/Ercc3/Rabggtb/Polr2i/Polr2g/Ppp2cb/Polr2l/Hdac2/Ppp1r13l/Akt2/Ccnh/Pip4k2b/Cnot10/Lamtor4/Gatad2a/Cnot3/Zfp385a/Gatad2b/Nelfcd/Mlst8	21
R-MMU-73762	RNA Polymerase I Transcription Initiation	8/297	41/7853	0.000122377	0.0132517	0.0122929	Gtf2h4/Ercc3/Polr1c/Polr2l/Hdac2/Ccnh/Gatad2a/Gatad2b	8
R-MMU-113418	Formation of the Early Elongation Complex	7/297	32/7853	0.000153588	0.0145525	0.0134996	Gtf2h4/Ercc3/Polr2i/Polr2g/Polr2l/Ccnh/Nelfcd	7
R-MMU-1428517	The citric acid (TCA) cycle and respiratory electron transport	14/297	126/7853	0.000273034	0.0221208	0.0205204	Ndufa1/ND3/ND4/ND5/Atp5j2/Fahd1/Ndufs5/Ndufb4/Ndufb4c/Ndufb4b/Ndufab1/Ndufb7/Ndufa8/Pdk2	14
R-MMU-73856	RNA Polymerase II Transcription Termination	9/297	58/7853	0.000291831	0.0221208	0.0205204	Snrpe/Zc3h11a/Thoc7/Poldip3/Cpsf4/Thoc1/Thoc3/Fyttd1/Cpsf3	9
R-MMU-77075	RNA Pol II CTD phosphorylation and interaction with CE	6/297	26/7853	0.000337518	0.023258	0.0215753	Gtf2h4/Ercc3/Polr2i/Polr2g/Polr2l/Ccnh	6
R-MMU-72187	mRNA 3'-end processing	8/297	49/7853	0.000444111	0.028053	0.0260233	Zc3h11a/Thoc7/Poldip3/Cpsf4/Thoc1/Thoc3/Fyttd1/Cpsf3	8
R-MMU-72086	mRNA Capping	6/297	28/7853	0.000518179	0.0297599	0.0276067	Gtf2h4/Ercc3/Polr2i/Polr2g/Polr2l/Ccnh	6
R-MMU-159236	Transport of Mature mRNA derived from an Intron-Containing Transcript	9/297	63/7853	0.000549655	0.0297599	0.0276067	Nup43/Zc3h11a/Thoc7/Poldip3/Nup88/Thoc1/Nup85/Thoc3/Fyttd1	9
R-MMU-8866652	Synthesis of active ubiquitin: roles of E1 and E2 enzymes	6/297	30/7853	0.000766307	0.03374	0.0312988	Birc6/Ube2h/Ube2b/Otulin/Ube2r2/Ube2s	6
R-MMU-6796648	TP53 Regulates Transcription of DNA Repair Genes	7/297	42/7853	0.000890237	0.03374	0.0312988	Gtf2h4/Ercc3/Polr2i/Polr2g/Polr2l/Ccnh/Nelfcd	7
R-MMU-73776	RNA Polymerase II Promoter Escape	7/297	42/7853	0.000890237	0.03374	0.0312988	Gtf2h4/Ercc3/Polr2i/Polr2g/Polr2l/Gtf2b/Ccnh	7
R-MMU-73779	RNA Polymerase II Transcription Pre-Initiation And Promoter Opening	7/297	42/7853	0.000890237	0.03374	0.0312988	Gtf2h4/Ercc3/Polr2i/Polr2g/Polr2l/Gtf2b/Ccnh	7
R-MMU-75953	RNA Polymerase II Transcription Initiation	7/297	42/7853	0.000890237	0.03374	0.0312988	Gtf2h4/Ercc3/Polr2i/Polr2g/Polr2l/Gtf2b/Ccnh	7
R-MMU-76042	RNA Polymerase II Transcription Initiation And Promoter Clearance	7/297	42/7853	0.000890237	0.03374	0.0312988	Gtf2h4/Ercc3/Polr2i/Polr2g/Polr2l/Gtf2b/Ccnh	7
R-MMU-3108214	SUMOylation of DNA damage response and repair proteins	8/297	57/7853	0.00125231	0.0452023	0.0419319	Nup43/Nup88/Nup85/Nsmce2/Xrcc4/Smc6/Pias4/Sumo3	8
