# Supplementary material for: MALDI-IMS combined with shotgun proteomics identify and localize new factors in male infertility
Source: Life Sci Alliance. 2021 Jan 6;4(3):e202000672. doi: 10.26508/lsa.202000672 (PMC7812314; doi:10.26508/lsa.202000672)
Supplement: Supplementary file 9 [file LSA-2020-00672TableS9.xlsx]

## Sheet: Sheet1
ID	Description	GeneRatio	BgRatio	pvalue	p.adjust	qvalue	geneID	Count
GO:0007339	binding of sperm to zona pellucida	4/24	35/15449	2.27087e-07	9.01345e-05	7.07568e-05	Cct6a/Vdac2/Smcp/Clgn	4
GO:0035036	sperm-egg recognition	4/24	41/15449	4.36487e-07	9.01345e-05	7.07568e-05	Cct6a/Vdac2/Smcp/Clgn	4
GO:0009988	cell-cell recognition	4/24	58/15449	1.7967e-06	0.000247346	0.00019417	Cct6a/Vdac2/Smcp/Clgn	4
GO:0008037	cell recognition	4/24	118/15449	3.05363e-05	0.00296859	0.00233039	Cct6a/Vdac2/Smcp/Clgn	4
GO:0007338	single fertilization	4/24	123/15449	3.59394e-05	0.00296859	0.00233039	Cct6a/Vdac2/Smcp/Clgn	4
GO:0006457	protein folding	4/24	143/15449	6.47585e-05	0.00445754	0.00349923	Cct6a/Hspa2/Clgn/Hspa4l	4
GO:0009566	fertilization	4/24	164/15449	0.000110213	0.00650254	0.00510458	Cct6a/Vdac2/Smcp/Clgn	4
GO:0007283	spermatogenesis	5/24	469/15449	0.000665117	0.0343367	0.0269547	Gtsf1/Rad23b/Hspa2/Clgn/Tdrd6	5
GO:0048232	male gamete generation	5/24	488/15449	0.000796041	0.0365294	0.0286761	Gtsf1/Rad23b/Hspa2/Clgn/Tdrd6	5
GO:0006843	mitochondrial citrate transmembrane transport	1/24	1/15449	0.0015535	0.0493535	0.0387431	Slc25a1	1
GO:0035674	tricarboxylic acid transmembrane transport	1/24	1/15449	0.0015535	0.0493535	0.0387431	Slc25a1	1
GO:0090242	retinoic acid receptor signaling pathway involved in somitogenesis	1/24	1/15449	0.0015535	0.0493535	0.0387431	Aldh1a2	1
GO:1990546	mitochondrial tricarboxylic acid transmembrane transport	1/24	1/15449	0.0015535	0.0493535	0.0387431	Slc25a1	1
