# Supplementary material for: MALDI-IMS combined with shotgun proteomics identify and localize new factors in male infertility
Source: Life Sci Alliance. 2021 Jan 6;4(3):e202000672. doi: 10.26508/lsa.202000672 (PMC7812314; doi:10.26508/lsa.202000672)
Supplement: Supplementary file 10 [file LSA-2020-00672TableS10.xlsx]

## Sheet: Sheet1
ID	Description	GeneRatio	BgRatio	pvalue	p.adjust	qvalue	geneID	Count
GO:0009566	fertilization	6/38	164/15449	2.72122e-06	0.000892927	0.000668044	Cct6a/Smcp/Spesp1/Clgn/Adam2/Mael	6
GO:0035036	sperm-egg recognition	4/38	41/15449	2.95182e-06	0.000892927	0.000668044	Cct6a/Smcp/Spesp1/Clgn	4
GO:0007338	single fertilization	5/38	123/15449	1.19911e-05	0.00181529	0.00135811	Cct6a/Smcp/Spesp1/Clgn/Adam2	5
GO:0009988	cell-cell recognition	4/38	58/15449	1.20019e-05	0.00181529	0.00135811	Cct6a/Smcp/Spesp1/Clgn	4
GO:0060271	cilium assembly	6/38	271/15449	4.74865e-05	0.00574587	0.00429878	Odf2/Arl3/Lrrc46/Akap4/Tekt5/Ift122	6
GO:0044782	cilium organization	6/38	296/15449	7.74763e-05	0.00735568	0.00550316	Odf2/Arl3/Lrrc46/Akap4/Tekt5/Ift122	6
GO:0007339	binding of sperm to zona pellucida	3/38	35/15449	8.5107e-05	0.00735568	0.00550316	Cct6a/Smcp/Clgn	3
GO:0008037	cell recognition	4/38	118/15449	0.000195332	0.014772	0.0110517	Cct6a/Smcp/Spesp1/Clgn	4
GO:0006457	protein folding	4/38	143/15449	0.000406852	0.0273495	0.0204616	Cct6a/Clgn/Dnajc3/Pdilt	4
GO:0120031	plasma membrane bounded cell projection assembly	6/38	446/15449	0.000705372	0.042675	0.0319273	Odf2/Arl3/Lrrc46/Akap4/Tekt5/Ift122	6
GO:0030031	cell projection assembly	6/38	458/15449	0.000810325	0.0445679	0.0333435	Odf2/Arl3/Lrrc46/Akap4/Tekt5/Ift122	6
GO:0007283	spermatogenesis	6/38	469/15449	0.000916829	0.0462234	0.0345821	Gtsf1/Odf2/Clgn/Mael/Pdilt/Tdrp	6
