# Supplementary material for: MALDI-IMS combined with shotgun proteomics identify and localize new factors in male infertility
Source: Life Sci Alliance. 2021 Jan 6;4(3):e202000672. doi: 10.26508/lsa.202000672 (PMC7812314; doi:10.26508/lsa.202000672)
Supplement: Supplementary file 11 [file LSA-2020-00672TableS11.xlsx]

## Sheet: Sheet1
ID	Description	GeneRatio	BgRatio	pvalue	p.adjust	qvalue	geneID	Count
GO:0051345	positive regulation of hydrolase activity	3/5	465/15449	0.000258966	0.0359231	0.012971	Ptpa/Wdr35/Dnajb11	3
GO:0021577	hindbrain structural organization	1/5	2/15449	0.000647207	0.0359231	0.012971	Hspa5	1
GO:0021589	cerebellum structural organization	1/5	2/15449	0.000647207	0.0359231	0.012971	Hspa5	1
GO:0006457	protein folding	2/5	143/15449	0.00083542	0.0359231	0.012971	Hspa5/Dnajb11	2
