# Supplementary material for: MALDI-IMS combined with shotgun proteomics identify and localize new factors in male infertility
Source: Life Sci Alliance. 2021 Jan 6;4(3):e202000672. doi: 10.26508/lsa.202000672 (PMC7812314; doi:10.26508/lsa.202000672)
Supplement: Supplementary file 12 [file LSA-2020-00672TableS12.xlsx]

## Sheet: Sheet1
Mean difference of respective m/z values from the centroid masses - Calculated over 40 ROIs encompassing the whole measurement region of the WT or AROM+ testes
WT (3074 spectra)
m/z	784.49	845.54	1050.6	1389.83	2343.3
mean	-0.00754949	-0.00727783	-0.056665	-0.0195117	-0.0428711
median	-0.0050562	-0.00852295	-0.0790771	-0.0182666	-0.0378906
AROM+ (3870 spectra)
m/z	763.5	881.5	929.5	1848.1	2045.165
mean	0.0273804	-0.0590942	-0.123395	-0.0214233	-0.037417
median	0.0286255	-0.0429077	-0.118408	-0.0351318	-0.0548486
